# Supplementary material for: Two-Week Interval Hypofractionated Stereotactic Radiosurgery for Benign Intracranial Tumors: Volumetric Kinetics and Radiobiological Rationale
Source: Cancers (Basel). 2026 Feb 13;18(4):617. doi: 10.3390/cancers18040617 (PMC12939977; doi:10.3390/cancers18040617)
Supplement: Supplementary file 1 [file cancers-18-00617-s001.zip]

Archive with 2 entries (2 files):
- FigureS1.png
- Supplementary(260114).pdf
